# Supplementary material for: Extracellular Superoxide Dismutase Regulates the Expression of Small GTPase Regulatory Proteins GEFs, GAPs, and GDI
Source: PLoS One. 2015 Mar 9;10(3):e0121441. doi: 10.1371/journal.pone.0121441 (PMC4353720; doi:10.1371/journal.pone.0121441)
Supplement: S1 Table — (XLSX) [file pone.0121441.s004.xlsx]

## Sheet: Sheet1
Supplemental table S1_Laukkanen et al.
Actin For	agccatgtacgtagccatcc		NMU For	cacagaagttgggcaagtca
Actin Rev	ctctcagctgtcctcctcaa		NMU Rev	tggaaaattagctggcatcc
ADAP2 For	cggcttactgcatcaacaga		PLD1 For	aatcgttggaggttggactg
ADAP2 Rev	ccagggagctgatggataaa		PLD1 Rev	agacggtggatgacacatga
Catalase For	gcctgggacccaattatctt		Rasal 1 For	ccagcagaagccacctaaag
Catalase Rev	gaatctccgcacttctccag		Rasal 1 Rev	gctccatgagaggctggtag
CD69 For	tctcaatgccatcagacagc		RGL1 For	agggtggagagtcagcagaa
CD69 Rev	cagtccaacccagtgttcct		RGL1 Rev	ggtgctgacaacacatttgg
CSF2 For	ttctgcttgtcatccccttt		RGS4 For	ctgcattcgttgctccagta
CSF2 Rev	cttctgccatgcctgtatca		RGS4 Rev	ggcaagattgccagagagac
CYR61 For	ctccctgtttttggaatgga		Rho GDI 2 For	accctggtttgtgagagtgc
CYR61 Rev	tggtcttgctgcatttcttg		Rho GDI 2 For	cactttcaccccagtcctgt
DDIT4 For	tgtttagctccgccaactct		RhoGEF 16 for	aaggtcaagtccctcccact
DDIT4 Rev	caccccaaaagttcagtcgt		RhoGEF 16 for	gtggttcatctgggcgtagt
EFNA1 For	gagacagtcctttcccacca		SNAI2 For	gcatttcttcactccgaagc
EFNA1 Rev	ctggcttccaagcaagaaac		SNAI2 Rev	tgaattccatgctcttgcag
HAS3 For	tgttttccctctgctgcttt		SOD3 For	cttcgcgtgtgctgaagtct
HAS3 Rev	tgctgtccaccttagtgctg		SOD3 Rev	gggtgttccggtacaaatgg
HMOX1 For	tccgatgggtccttacactc		STAT1 For	ccgttttcatgacctcctgt
HMOX1 Rev	taaggaagccagccaagaga		STAT1 Rev	tgaatattccccgactgagc
ID3 For	ggagcttttgccactgactc		THBS1 For	ttgtctttggaaccacacca
ID3 Rev	ttcaggccacaagttcacag		THBS1 Rev	ctggacagctcatcacagga
IL1B For	gcctcaaggaaaagaatc		VCAM1 For	taaaatgcctgggaagatgg
IL1B Rev	ttctgcttgagaggtgctga		VCAM1 Rev	ggtgctgcaagtcaatgaga
IRAK2 For	cttggagtgggctttctgag		WNT7A For	cccaccttcctgaagatcaa
IRAK2 Rev	ttccttccccattctctgtg		WNT7A Rev	acagcacatgaggtcacagc
