# Supplementary material for: Extracellular Superoxide Dismutase Regulates the Expression of Small GTPase Regulatory Proteins GEFs, GAPs, and GDI
Source: PLoS One. 2015 Mar 9;10(3):e0121441. doi: 10.1371/journal.pone.0121441 (PMC4353720; doi:10.1371/journal.pone.0121441)
Supplement: S2 Table — (XLS) [file pone.0121441.s005.xls]

## Sheet: Sheet1
Supplemental Table S2_Laukkanen et al.
	Downregulated genes
Symbol	Definition	Reference_ID	Fold Change	p-value
CD69	CD69 molecule	NM_001781.1	-5.234	3.45e-16
NOX5	NADPH oxidase, EF-hand calcium binding domain 5	NM_024505.2	-5.307	3.48e-16
IL1B	interleukin 1, beta	NM_000576.2	-5.059	1.22e-15
FXYD2	FXYD domain containing ion transport regulator 2	NM_021603.2	-4.878	3.4e-13
LCN2	lipocalin 2	NM_005564.3	-3.791	7.11e-14
VCAM1	vascular cell adhesion molecule 1	NM_001078.2	-3.892	3.25e-13
SGPP2	PREDICTED: sphingosine-1-phosphate phosphotase 2	XM_938742.1	-3.523	1.23e-13
KCNJ16	potassium inwardly-rectifying channel, subfamily J, member 16	NM_018658.1	-3.122	4.66e-13
IMPA2	inositol(myo)-1(or 4)-monophosphatase 2	NM_014214.1	-2.978	2.42e-13
PRSS7	protease, serine, 7 (enterokinase)	NM_002772.1	-3.229	2.41e-12
GCHFR	GTP cyclohydrolase I feedback regulator	NM_005258.2	-3.281	5.87e-12
SLC16A6	solute carrier family 16, member 6	NM_004694.3	-3.007	1.11e-12
PPAP2B	phosphatidic acid phosphatase type 2B	NM_003713.3	-2.626	5.25e-12
GBP2	guanylate binding protein 2, interferon-inducible	NM_004120.3	-2.522	4.46e-12
PCDH20	protocadherin 20	NM_022843.2	-2.551	1.33e-11
GATS	opposite strand transcription unit to STAG3	NM_178831.4	-2.942	4.75e-11
MAP3K8	mitogen-activated protein kinase kinase kinase 8	NM_005204.2	-2.463	1.33e-11
MSLN	mesothelin	NM_013404.3	-2.488	1.5e-11
DDIT4	DNA-damage-inducible transcript 4	NM_019058.2	-2.74	5.63e-11
C20orf100	chromosome 20 open reading frame 100	NM_032883.1	-2.915	8.37e-11
IRAK2	interleukin-1 receptor-associated kinase 2	NM_001570.3	-2.384	1.76e-11
FAM134B	family with sequence similarity 134, member B	NM_001034850.1	-2.488	4.18e-11
FXYD2	FXYD domain containing ion transport regulator 2	NM_001680.3	-3.13	6.78e-10
DENND2A	DENN/MADD domain containing 2A	NM_015689.2	-2.854	9.51e-11
ATP9A	ATPase, class II, type 9A	NM_006045.1	-2.537	5.75e-11
SAA1	serum amyloid A1	NM_199161.1	-3.049	7.25e-10
CCNG2	cyclin G2	NM_004354.1	-2.301	2.15e-11
ERBB3	v-erb-b2 erythroblastic leukemia viral oncogene homolog 3	NM_001982.2	-2.288	2.2e-11
CSF2	colony stimulating factor 2 (granulocyte-macrophage)	NM_000758.2	-2.321	6.36e-11
ELF3	E74-like factor 3	NM_004433.3	-2.252	2.56e-11
CTHRC1	collagen triple helix repeat containing 1	NM_138455.2	-2.344	1.75e-10
KLF9	Kruppel-like factor 9	NM_001206.2	-2.238	6.47e-11
IFI27	interferon, alpha-inducible protein 27	NM_005532.3	-2.349	1.67e-09
ESPNL	espin-like	NM_194312.1	-2.212	6.37e-11
ABCC3	ATP-binding cassette, sub-family C (CFTR/MRP), member 3	NM_003786.2	-2.178	2.29e-11
WNT7A	wingless-type MMTV integration site family, member 7A	NM_004625.3	-2.325	1.93e-09
GPRC5C	G protein-coupled receptor, family C, group 5, member C	NM_018653.3	-2.896	5.21e-09
ALPK2	alpha-kinase 2	NM_052947.3	-2.22	3.95e-10
RRAD	Ras-related associated with diabetes	NM_004165.1	-2.447	3.03e-09
GABARAPL1	GABA(A) receptor-associated protein like 1	NM_031412.2	-2.289	2.21e-09
C4orf34	chromosome 4 open reading frame 34	NM_174921.1	-2.183	5e-10
IFNGR2	interferon gamma receptor 2	NM_005534.2	-2.117	1.89e-10
BIRC3	baculoviral IAP repeat-containing 3	NM_001165.3	-2.328	5.46e-09
PLD1	phospholipase D1, phosphatidylcholine-specific	NM_002662.2	-2.173	1.01e-09
MAL	mal, T-cell differentiation protein	NM_022440.1	-2.366	6.75e-09
ISG20	interferon stimulated exonuclease gene 20kDa	NM_002201.4	-2.211	2.57e-09
STAT1	signal transducer and activator of transcription 1, 91kDa	NM_139266.1	-2.166	1.51e-09
PFKFB4	6-phosphofructo-2-kinase/fructose-2,6-biphosphatase 4	NM_004567.2	-2.191	2.85e-09
FBXO32	F-box protein 32	NM_148177.1	-2.045	1.65e-09
ANG	angiogenin, ribonuclease, RNase A family	NM_001097577.1	-2.039	1.67e-09
TXNIP	thioredoxin interacting protein	NM_006472.2	-2.223	1.03e-08
SLCO2B1	solute carrier organic anion transporter family, member 2B1	NM_007256.2	-2.134	4.92e-09
PLAT	plasminogen activator, tissue, transcript variant 1	NM_000930.2	-2.113	4.25e-09
SEZ6L2	seizure related 6 homolog (mouse)-like 2	NM_201575.1	-1.96	6.65e-10
KCNK6	potassium channel, subfamily K, member 6	NM_004823.1	-1.986	1.82e-09
CXCL16	chemokine (C-X-C motif) ligand 16	NM_022059.1	-2.007	2.27e-09
EFNA1	ephrin-A1, transcript variant 1	NM_004428.2	-1.964	1.43e-09
CTSL2	cathepsin L2	NM_001333.2	-1.941	7.33e-10
BIRC3	baculoviral IAP repeat-containing 3	NM_182962.1	-1.973	2.36e-09
CACNA2D4	calcium channel, voltage-dependent, alpha 2/delta subunit 4	NM_172364.4	-2.02	3.73e-09
TACSTD1	tumor-associated calcium signal transducer 1	NM_002354.1	-2.065	6.02e-09
ABTB1	ankyrin repeat and BTB (POZ) domain containing 1	NM_032548.2	-2.208	2.01e-08
NDRG1	N-myc downstream regulated gene 1	NM_006096.2	-1.951	2.48e-09
GJB2	gap junction protein, beta 2, 26kDa	NM_004004.4	-1.947	2.7e-09
EFNA1	ephrin-A1	NM_004428.2	-1.969	3.79e-09
SOD2	superoxide dismutase 2, mitochondrial	NM_001024466.1	-2.224	3.25e-08
LYPD3	LY6/PLAUR domain containing 3	NM_014400.2	-1.917	1.62e-09
SCNN1A	sodium channel, nonvoltage-gated 1 alpha	NM_001038.4	-1.926	2.09e-09
MFGE8	milk fat globule-EGF factor 8 protein	NM_005928.1	-2.17	2.32e-08
NUAK2	NUAK family, SNF1-like kinase, 2	NM_030952.1	-1.971	5.86e-09
CCNA1	cyclin A1	NM_003914.2	-2.093	1.39e-08
ABCA1	ATP-binding cassette, sub-family A, member 1	NM_005502.2	-2.034	1.24e-08
KLHL24	kelch-like 24 (Drosophila)	NM_017644.3	-1.978	9.43e-09
UBE2L6	ubiquitin-conjugating enzyme E2L 6	NM_004223.3	-1.963	8.28e-09
ZNF467	zinc finger protein 467	NM_207336.1	-1.931	4.57e-09
LOC401052	hypothetical LOC401052	NM_001008737.1	-1.941	6.32e-09
DLK2	delta-like 2 homolog (Drosophila)	NM_206539.1	-1.917	2.74e-09
C14orf78	PREDICTED: chromosome 14 open reading frame 78	XM_001132404.1	-2.365	1e-07
AKR1C3	aldo-keto reductase family 1, member C3	NM_003739.4	-1.965	8.99e-09
MTSS1	metastasis suppressor 1	NM_014751.2	-1.971	1.28e-08
ZBED2	zinc finger, BED-type containing 2	NM_024508.3	-2.008	1.59e-08
CAPN5	calpain 5	NM_004055.4	-2.193	5.13e-08
STAT2	signal transducer and activator of transcription 2	NM_005419.2	-1.973	1.36e-08
GDF15	growth differentiation factor 15	NM_004864.1	-1.925	8.03e-09
ACSL5	acyl-CoA synthetase long-chain family member 5	NM_016234.3	-1.893	4.02e-09
FLJ22184	hypothetical protein FLJ22184	NM_001080403.1	-2.089	3.71e-08
PAOX	polyamine oxidase	NM_207128.1	-2.272	1.06e-07
HSPA5	heat shock 70kDa protein 5	NM_005347.2	-1.849	1.18e-09
COL18A1	collagen, type XVIII, alpha 1	NM_130445.2	-2.111	3.94e-08
SCD	stearoyl-CoA desaturase	NM_005063.4	-2.022	3.76e-08
PADI3	peptidyl arginine deiminase, type III	NM_016233.2	-2.114	6.67e-08
LOC283050	PREDICTED: hypothetical protein LOC283050	XM_944265.1	-1.904	8.46e-09
RNASE4	ribonuclease, RNase A family, 4	NM_194431.1	-1.867	4.05e-09
RGL1	ral guanine nucleotide dissociation stimulator-like 1	NM_015149.3	-1.968	3.31e-08
STAT1	signal transducer and activator of transcription 1	NM_007315.2	-1.844	2.66e-09
LIPG	lipase, endothelial	NM_006033.2	-1.9	9.11e-09
FAM134B	family with sequence similarity 134, member B	NM_001034850.1	-2.041	6.95e-08
DHRS3	dehydrogenase/reductase member 3	NM_004753.4	-1.888	9.53e-09
LOC654191	PREDICTED: similar to similar to RIKEN cDNA 4933437K13	XM_940642.1	-1.908	1.3e-08
YPEL3	yippee-like 3 (Drosophila)	NM_031477.4	-1.979	5.06e-08
C10orf116	chromosome 10 open reading frame 116	NM_006829.2	-2.013	9.13e-08
HMGCS1	3-hydroxy-3-methylglutaryl-Coenzyme A synthase 1 (soluble)	NM_002130.6	-1.867	1.18e-08
ENO3	enolase 3 (beta, muscle)	NM_001976.3	-2.232	2.23e-07
GOLT1A	golgi transport 1 homolog A (S. cerevisiae)	NM_198447.1	-2.174	1.78e-07
F2RL1	coagulation factor II (thrombin) receptor-like 1	NM_005242.3	-1.862	1.15e-08
CDC2L6	cell division cycle 2-like 6 (CDK8-like)	NM_015076.3	-1.884	2.49e-08
LTB	lymphotoxin beta (TNF superfamily, member 3)	NM_002341.1	-1.853	1.31e-08
MPZL2	myelin protein zero-like 2	NM_005797.2	-1.815	9e-09
TNFAIP6	tumor necrosis factor, alpha-induced protein 6	NM_007115.2	-2.009	1.29e-07
C7orf41	chromosome 7 open reading frame 41	NM_152793.2	-1.911	4.14e-08
FOXO1	forkhead box O1	NM_002015.3	-1.848	1.4e-08
JUP	junction plakoglobin	NM_002230.1	-2.218	3.63e-07
FCGBP	Fc fragment of IgG binding protein	NM_003890.1	-1.792	8.43e-09
GLIPR2	GLI pathogenesis-related 2	NM_022343.2	-2.08	1.97e-07
RASSF2	Ras association (RalGDS/AF-6) domain family 2	NM_170773.1	-1.85	3.23e-08
RASAL1	RAS protein activator like 1	NM_004658.1	-1.832	2.61e-08
C4orf34	chromosome 4 open reading frame 34	NM_174921.1	-2.167	4.22e-07
MAP7	microtubule-associated protein 7	NM_003980.3	-1.805	3.04e-08
BNIP3L	BCL2/adenovirus E1B 19kDa interacting protein 3-like	NM_004331.2	-1.912	1.14e-07
KRT7	keratin 7	NM_005556.3	-1.876	8.95e-08
ARHGEF16	Rho guanine exchange factor (GEF) 16	NM_014448.2	-1.76	1.02e-08
RPS29	ribosomal protein S29	NM_001030001.1	-1.831	5.48e-08
RASSF4	Ras association (RalGDS/AF-6) domain family member 4	NM_032023.3	-1.75	1.06e-08
MYOM3	myomesin family, member 3	NM_152372.2	-1.78	3.28e-08
TM7SF2	transmembrane 7 superfamily member 2	NM_003273.2	-1.851	1.01e-07
PDGFRL	platelet-derived growth factor receptor-like	NM_006207.1	-1.821	9.75e-08
PAPLN	papilin, proteoglycan-like sulfated glycoprotein	NM_173462.3	-1.809	9.36e-08
SPP1	secreted phosphoprotein 1	NM_000582.2	-1.923	3e-07
LOC388588	PREDICTED: hypothetical LOC388588	XM_932890.2	-1.86	1.55e-07
VEGFA	vascular endothelial growth factor A	NM_001025367.1	-1.798	9.62e-08
VANGL2	vang-like 2 (van gogh, Drosophila)	NM_020335.1	-1.901	2.38e-07
RUFY3	RUN and FYVE domain containing 3	NM_001037442.1	-1.845	1.8e-07
IFNAR2	interferon (alpha, beta and omega) receptor 2	NM_207584.1	-1.71	2.09e-08
CTSW	cathepsin W	NM_001335.3	-1.708	2.66e-08
SGPP2	PREDICTED: sphingosine-1-phosphate phosphotase 2	XM_001128702.1	-1.766	1.26e-07
TMEM159	transmembrane protein 159	NM_020422.3	-1.722	4.46e-08
OPLAH	5-oxoprolinase (ATP-hydrolysing)	NM_017570.2	-1.741	8.34e-08
HRASLS3	HRAS-like suppressor 3	NM_007069.2	-1.771	1.55e-07
SAA4	serum amyloid A4, constitutive	NM_006512.1	-1.754	1.24e-07
HAS3	hyaluronan synthase 3	NM_005329.2	-1.701	3.41e-08
SLCO2B1	solute carrier organic anion transporter family, member 2B1	NM_007256.2	-1.708	3.99e-08
HGD	homogentisate 1,2-dioxygenase (homogentisate oxidase)	NM_000187.2	-1.721	7.79e-08
TSPAN18	tetraspanin 18	NM_130783.3	-1.848	5.7e-07
EBI3	Epstein-Barr virus induced 3	NM_005755.2	-1.751	1.95e-07
KIF12	kinesin family member 12	NM_138424.1	-1.796	4.72e-07
IQCD	IQ motif containing D	NM_138451.1	-1.716	1.09e-07
C10orf65	chromosome 10 open reading frame 65	NM_138413.2	-1.748	2.17e-07
EFHD1	EF-hand domain family, member D1	NM_025202.2	-1.744	2.11e-07
RIPK4	receptor-interacting serine-threonine kinase 4	NM_020639.2	-1.755	3.04e-07
ASS1	argininosuccinate synthetase 1	NM_000050.4	-1.744	2.26e-07
RHBDF2	rhomboid 5 homolog 2 (Drosophila)	NM_024599.3	-1.761	4.66e-07
SLC7A7	solute carrier family 7	NM_003982.2	-1.751	3.25e-07
ZNF160	zinc finger protein 160	NM_198893.1	-1.735	3.98e-07
