# Supplementary material for: Extracellular Superoxide Dismutase Regulates the Expression of Small GTPase Regulatory Proteins GEFs, GAPs, and GDI
Source: PLoS One. 2015 Mar 9;10(3):e0121441. doi: 10.1371/journal.pone.0121441 (PMC4353720; doi:10.1371/journal.pone.0121441)
Supplement: S3 Table — (XLS) [file pone.0121441.s006.xls]

## Sheet: Sheet1
Supplemental Table S3_Laukkanen et al.
	Upregulated genes
Symbol	Definition	Reference ID	Fold Change	P-value
CCND2	cyclin D2	NM_001759.2	4.212	4.8347e-15
GSTM2	glutathione S-transferase M2	NM_000848.2	4.31	3.56569e-14
ID3	inhibitor of DNA binding 3	NM_002167.2	3.583	1.50843e-12
BGN	biglycan	NM_001711.3	2.583	3.87951e-12
SOD3	superoxide dismutase 3, extracellular	NM_003102.2	3.235	5.9981e-11
RGS4	regulator of G-protein signalling 4	NM_005613.3	2.544	5.49598e-11
RRS1	RRS1 ribosome biogenesis regulator homolog	NM_015169.3	2.428	4.48333e-11
ID1	inhibitor of DNA binding 1	NM_181353.1	2.317	2.01019e-11
DKK1	dickkopf homolog 1	NM_012242.2	2.225	3.06674e-11
CD33	CD33 molecule	NM_001772.3	2.283	6.9623e-11
CGB5	chorionic gonadotropin, beta polypeptide 5	NM_033043.1	2.281	6.45239e-10
NMU	neuromedin U	NM_006681.1	2.193	1.33267e-10
ANKS1B	ankyrin repeat and sterile alpha motif domain containing 1B	NM_181670.2	2.189	1.94267e-10
SNAPC1	small nuclear RNA activating complex, polypeptide 1	NM_003082.2	2.265	1.6784e-09
IL13RA2	interleukin 13 receptor, alpha 2	NM_000640.2	2.189	2.37736e-10
THBS1	thrombospondin 1	NM_003246.2	2.646	8.82614e-09
FJX1	four jointed box 1	NM_014344.2	2.44	6.9989e-09
CCDC86	coiled-coil domain containing 86	NM_024098.1	3.097	1.66524e-08
PLAC8	placenta-specific 8	NM_016619.1	2.115	9.21881e-10
ADAP2	ArfGAP with dual PH domains 2	NM_018404.2	2.139	2.87946e-09
EEF1A2	eukaryotic translation elongation factor 1 alpha 2	NM_001958.2	2.25	1.12013e-08
KIAA0020	KIAA0020	NM_014878.4	1.978	3.0802e-09
RRP12	ribosomal RNA processing 12 homolog	NM_015179.2	2.154	2.47677e-08
TFB2M	transcription factor B2, mitochondrial	NM_022366.1	1.928	2.94527e-09
EPHB1	EPH receptor B1	NM_004441.3	2.346	1.17504e-07
ENC1	ectodermal-neural cortex	NM_003633.1	2.029	3.22123e-08
SERPINB7	serpin peptidase inhibitor, clade B (ovalbumin), member 7	NM_003784.2	1.913	8.05705e-09
BYSL	bystin-like	NM_004053.3	1.938	1.35489e-08
NOLC1	nucleolar and coiled-body phosphoprotein 1	NM_004741.1	1.883	4.67891e-09
GPATCH4	G patch domain containing 4	NM_182679.1	1.866	5.64708e-09
CHORDC1	cysteine and histidine-rich domain (CHORD)-containing 1	NM_012124.1	2.051	8.17049e-08
CTPS	CTP synthase	NM_001905.1	1.913	1.35691e-08
DDX21	DEAD (Asp-Glu-Ala-Asp) box polypeptide 21	NM_004728.2	2.092	1.03991e-07
GFRA1	GDNF family receptor alpha 1	NM_005264.3	1.87	1.31501e-08
SNAI2	snail homolog 2 (Drosophila)	NM_003068.3	2.106	1.43201e-07
POP1	processing of precursor 1, ribonuclease P/MRP subunit	NM_015029.1	1.871	2.48079e-08
SRM	spermidine synthase	NM_003132.2	2.152	2.0207e-07
ABCE1	ATP-binding cassette, sub-family E (OABP), member 1	NM_001040876.1	1.893	3.51883e-08
CGB1	chorionic gonadotropin, beta polypeptide 1	NM_033377.1	1.89	3.644e-08
TFB2M	transcription factor B2, mitochondrial	NM_022366.1	1.947	1.22662e-07
WWTR1	WW domain containing transcription regulator 1	NM_015472.3	1.912	7.66431e-08
PAK1IP1	PAK1 interacting protein 1	NM_017906.2	1.918	1.08225e-07
CYR61	cysteine-rich, angiogenic inducer, 61	NM_001554.3	1.913	1.03861e-07
LYAR	Ly1 antibody reactive homolog	NM_017816.1	1.884	8.28224e-08
AOX1	aldehyde oxidase 1	NM_001159.3	1.853	4.79532e-08
TNFRSF21	tumor necrosis factor receptor superfamily, member 21	NM_014452.3	1.803	2.93223e-08
TSR1	TSR1, 20S rRNA accumulation, homolog	NM_018128.4	1.784	2.16949e-08
PLAC8	placenta-specific 8	NM_016619.1	1.914	2.40446e-07
BXDC2	brix domain containing 2	NM_018321.3	1.93	3.2359e-07
PDSS1	prenyl (decaprenyl) diphosphate synthase, subunit 1	NM_014317.3	1.747	2.58907e-08
SNAI2	snail homolog 2 (Drosophila)	NM_003068.3	1.774	6.33739e-08
PTPRB	protein tyrosine phosphatase, receptor type, B	NM_002837.2	1.739	3.53256e-08
UNG	uracil-DNA glycosylase	NM_003362.2	1.716	1.9798e-08
SLC5A6	solute carrier family 5, member 6	NM_021095.1	1.849	2.11474e-07
PNO1	partner of NOB1 homolog	NM_020143.2	1.72	3.77759e-08
SNAPC1	small nuclear RNA activating complex, polypeptide 1	NM_003082.2	1.767	1.65397e-07
STAMBPL1	STAM binding protein-like 1	NM_020799.2	1.801	2.66522e-07
HMOX1	heme oxygenase (decycling) 1	NM_002133.1	1.787	2.13818e-07
ANAPC1	anaphase promoting complex subunit 1	NM_022662.2	1.797	2.68796e-07
RRP15	ribosomal RNA processing 15 homolog	NM_016052.3	1.753	1.2595e-07
PLK2	polo-like kinase 2	NM_006622.2	1.755	2.1128e-07
INPP4B	inositol polyphosphate-4-phosphatase, type II	NM_003866.1	1.753	2.91987e-07
HNT	neurotrimin	NM_001048209.1	1.706	1.17543e-07
C1QBP	complement component 1, q subcomponent binding protein	NM_001212.3	1.71	1.38845e-07
C14orf151	chromosome 14 open reading frame 151	NM_032714.1	1.732	2.89024e-07
GSTM1	glutathione S-transferase M1	NM_000561.2	1.712	2.12526e-07
ARHGDIB	Rho GDP dissociation inhibitor (GDI) beta	NM_001175.4	1.717	5.20693e-07
