# Supplementary material for: Extracellular Superoxide Dismutase Regulates the Expression of Small GTPase Regulatory Proteins GEFs, GAPs, and GDI
Source: PLoS One. 2015 Mar 9;10(3):e0121441. doi: 10.1371/journal.pone.0121441 (PMC4353720; doi:10.1371/journal.pone.0121441)
Supplement: S4 Table — (XLS) [file pone.0121441.s007.xls]

## Sheet: Sheet1
Supplemental table S4_Laukkanen et al.
GO TERM	Description	Gene	Fold change	p-value
GO:0042127	Regulation of cell	CCND2 - cyclin d2	4.2	4.8347e-15
	proliferation	THBS1 - thrombospondin 1	2.6	8.83e-09
		CD33 - cd33 molecule	2.3	6.9623e-11
		SNAI2 - snail homolog 2 (drosophila)	2.1	1.43201e-07
		WWTR1 - ww domain containing transcription regulator 1	1.9	7.66431e-08
		CYR61 - cysteine-rich, angiogenic inducer, 61	1.9	1.04e-07
		NOLC1 - nucleolar and coiled-body phosphoprotein 1	1.9	4.67891e-09
		HMOX1 - heme oxygenase (decycling) 1	1.8	2.14e-07
		ENG - endoglin	1.7	0.000108058
		TIPIN - timeless interacting protein	1.6	6.19719e-05
		FGF1 - fibroblast growth factor 1 (acidic)	1.6	3.19e-07
		MYC - v-myc myelocytomatosis viral oncogene homolog (avian)	1.6	1.53809e-07
		CTGF - connective tissue growth factor	1.6	2.82487e-06
		CTH - cystathionase (cystathionine gamma-lyase)	1.6	6.0992e-05
		PINX1 - pin2/terf1 interacting, telomerase inhibitor 1	1.5	8.72e-06
		NRG1 - neuregulin 1	1.5	1.80635e-06
		FGF2 - fibroblast growth factor 2 (basic)	1.5	2.02e-05
		GTPBP4 - gtp binding protein 4	1.5	1.33e-06
		GNL3 - guanine nucleotide binding protein-like 3 (nucleolar)	1.5	3.14254e-05
		IRS1 - insulin receptor substrate 1	1.5	9.15e-05
		LEPREL1 - leprecan-like 1	1.5	0.000141259
		NME1 - non-metastatic cells 1, protein (nm23a) expressed in	1.5	0.000117498
		PTGES - prostaglandin e synthase	1.4	0.00236761
		E2F4 - e2f transcription factor 4, p107/p130-binding	1.4	3.65853e-05
		SPRY1 - sprouty homolog 1, antagonist of fgf signaling (drosophila)	-1.2	0.0023372
		ERBB3 - v-erb-b2 erythroblastic leukemia viral oncogene homolog 3 (avian)	-1.2	0.0396735
		S100A13 - s100 calcium binding protein a13	-1.4	3.41248e-05
		CXADR - coxsackie virus and adenovirus receptor	-1.4	3.91e-05
		COL18A1 - collagen, type xviii, alpha 1	-1.4	0.000383631
		TIMP2 - timp metallopeptidase inhibitor 2	-1.5	8.59032e-05
		NUAK1 - nuak family, snf1-like kinase, 1	-1.5	1.31481e-05
		SAT1 - spermidine/spermine n1-acetyltransferase 1	-1.5	1.56e-05
		F3 - coagulation factor iii (thromboplastin, tissue factor)	-1.5	6.52e-05
		PTGS2 - prostaglandin-endoperoxide synthase 2	-1.5	1.98e-06
		IL6 - interleukin 6 (interferon, beta 2)	-1.5	3.32118e-06
		S100A6 - s100 calcium binding protein a6	-1.5	0.000142843
		CD9 - cd9 molecule	-1.5	3.86494e-05
		DDR1 - discoidin domain receptor tyrosine kinase 1	-1.5	2.89691e-05
		TOB1 - transducer of erbb2, 1	-1.5	2.49765e-05
		TNFAIP3 - tumor necrosis factor, alpha-induced protein 3	-1.5	3.68847e-06
		WNT5A - wingless-type mmtv integration site family, member 5a	-1.5	9.46e-05
		LAMA5 - laminin, alpha 5	-1.6	1.64e-05
		ADAM17 - adam metallopeptidase domain 17	-1.6	0.000528165
		ATF3 - activating transcription factor 3	-1.6	5.37e-06
		CD74 - cd74 molecule, major histocompatibility complex, class ii invariant chain	-1.6	5.01e-05
		TNS3 - tensin 3	-1.6	3.27e-06
		POLD4 - polymerase (dna-directed), delta 4	-1.6	1.05668e-05
		CX3CL1 - chemokine (c-x3-c motif) ligand 1	-1.6	1.75439e-05
		AXIN2 - axin 2	-1.6	2.56239e-07
		TRPM4 - transient receptor potential cation channel, subfamily m, member 4	-1.6	0.000447372
		TNF - tumor necrosis factor	-1.6	4.2e-07
		ANG - angiogenin, ribonuclease, rnase a family, 5	-1.6	1.1e-05
		CBLB - cas-br-m (murine) ecotropic retroviral transforming sequence b	-1.6	4.26388e-06
		TSPAN31 - tetraspanin 31	-1.7	1.45e-05
		TRIB1 - tribbles homolog 1 (drosophila)	-1.7	4.92e-08
		SOD2 - superoxide dismutase 2, mitochondrial	-1.7	1.76545e-06
		RARRES3 - retinoic acid receptor responder (tazarotene induced) 3	-1.8	1.57e-06
		EBI3 - epstein-barr virus induced 3	-1.8	1.95208e-07
		NOTCH1 - notch 1	-1.9	6.31776e-05
		MXD4 - max dimerization protein 4	-2.1	8.54658e-07
		PAWR - prkc, apoptosis, wt1, regulator	-2.1	3.94e-08
		MFGE8 - milk fat globule-egf factor 8 protein	-2.2	2.32e-08
		TXNIP - thioredoxin interacting protein	-2.2	1.03329e-08
		VEGFA - vascular endothelial growth factor a	-2.2	1.07e-06
		WNT7A - wingless-type mmtv integration site family, member 7a	-2.3	1.93255e-09
		IL1B - interleukin 1, beta	-5.1	1.22e-15
GO:0008283	Cell proliferation	CYR61 - cysteine-rich, angiogenic inducer, 61	1.9	1.04e-07
		HMOX1 - heme oxygenase (decycling) 1	1.8	2.14e-07
		FES - feline sarcoma oncogene	1.7	3.2e-07
		WDR12 - wd repeat domain 12	1.6	2.19e-05
		MYC - v-myc myelocytomatosis viral oncogene homolog (avian)	1.6	1.54e-07
		FERMT1 - fermitin family member 1	1.6	1.02e-06
		SBDS - shwachman-bodian-diamond syndrome	1.6	0.000479864
		DKC1 - dyskeratosis congenita 1, dyskerin	1.6	7.2e-07
		HELLS - helicase, lymphoid-specific	1.5	0.000100553
		BCAT1 - branched chain amino-acid transaminase 1, cytosolic	1.4	0.000607811
		CEP120 - centrosomal protein 120kda	1.4	0.000314213
		PCNA - proliferating cell nuclear antigen	1.4	0.000193374
		ZNF259 - zinc finger protein 259	1.4	0.000585151
		HSPD1 - heat shock 60kda protein 1 (chaperonin)	1.3	0.000237211
		CSE1L - cse1 chromosome segregation 1-like (yeast)	1.3	0.000525156
		SKP2 - s-phase kinase-associated protein 2 (p45)	1.3	0.00106504
		PRMT5 - protein arginine methyltransferase 5	1.3	0.00250169
		EGR1 - early growth response 1	-1.4	0.000299096
		COL8A1 - collagen, type viii, alpha 1	-1.4	0.000383631
		WNT5A - wingless-type mmtv integration site family, member 5a	-1.5	9.46e-05
		TGFBI - transforming growth factor, beta-induced, 68kda	-1.5	7.32e-05
		SPOCK1 - sparc/osteonectin, cwcv and kazal-like domains proteoglycan (testican) 1	-1.5	6.06e-06
		RXRB - retinoid x receptor, beta	-1.5	0.00142275
		CSF1R - colony stimulating factor 1 receptor	-1.5	8.72e-06
		INSIG1 - insulin induced gene 1	-1.6	1.25e-05
		RHBDF1 - rhomboid 5 homolog 1 (drosophila)	-1.6	8.5e-05
		TNF - tumor necrosis factor	-1.6	4.2e-07
		SIPA1 - signal-induced proliferation-associated 1	-1.7	0.00114269
		MAP7 - microtubule-associated protein 7	-1.8	3.04e-08
		LIPG - lipase, endothelial	-1.9	9.11e-09
		ISG20 - interferon stimulated exonuclease gene 20kda	-2.2	2.57e-09
		WNT7A - wingless-type mmtv integration site family, member 7a	-2.3	1.93255e-09
		NOX5 - nadph oxidase, ef-hand calcium binding domain 5	-5.3	3.48e-16
GO:0030334	Regulation of cell	THBS1 - thrombospondin 1	2.6	8.83e-09
	migration	SNAI2 - snail homolog 2 (drosophila)	2.1	1.43e-07
		CYR61 - cysteine-rich, angiogenic inducer, 61	1.9	1.04e-07
		HMOX1 - heme oxygenase (decycling) 1	1.8	2.14e-07
		LEF1 - lymphoid enhancer-binding factor 1	1.6	1.73e-07
		FGF1 - fibroblast growth factor 1 (acidic)	1.6	3.19e-07
		FGF2 - fibroblast growth factor 2 (basic)	1.5	2.02e-05
		GTPBP4 - gtp binding protein 4	1.5	1.33e-06
		MAP3K1 - mitogen-activated protein kinase kinase kinase 1	1.5	2.14e-05
		IRS1 - insulin receptor substrate 1	1.5	9.15e-05
		NEXN - nexilin (f actin binding protein)	1.5	6.02e-06
		PTP4A1 - protein tyrosine phosphatase type iva, member 1	1.2	0.00339072
		WNT5A - wingless-type mmtv integration site family, member 5a	-1.5	9.46e-05
		IL6 - interleukin 6 (interferon, beta 2)	-1.5	3.32e-06
		PTGS2 - prostaglandin-endoperoxide synthase 2	-1.5	1.98e-06
		F3 - coagulation factor iii (thromboplastin, tissue factor)	-1.5	6.52e-05
		PRKD1 - protein kinase d1	-1.5	6.97e-05
		LAMA5 - laminin, alpha 5	-1.6	1.64e-05
		RRAS - related ras viral (r-ras) oncogene homolog	-1.6	5.23e-06
		ADAM17 - adam metallopeptidase domain 17	-1.6	0.000528165
		CD74 - cd74 molecule, major histocompatibility complex, class ii invariant chain	-1.6	5.01e-05
		CX3CL1 - chemokine (c-x3-c motif) ligand 1	-1.6	1.75e-05
		TRIB1 - tribbles homolog 1 (drosophila)	-1.7	4.92e-08
		F2RL1 - coagulation factor ii (thrombin) receptor-like 1	-1.9	1.15e-08
		COL18A1 - collagen, type xviii, alpha 1	-2.1	3.94e-08
		PLD1 - phospholipase d1, phosphatidylcholine-specific	-2.2	1.01e-09
		VEGFA - vascular endothelial growth factor a	-2.2	1.07e-06
GO:0016477	Cell migration	ID1 - inhibitor of dna binding 1, dominant negative helix-loop-helix protein	2.3	2.01e-11
		CYR61 - cysteine-rich, angiogenic inducer, 61	1.9	1.04e-07
		ENG - endoglin	1.7	0.000108058
		LEF1 - lymphoid enhancer-binding factor 1	1.6	1.73e-07
		SBDS - shwachman-bodian-diamond syndrome	1.6	0.000479864
		FERMT1 - fermitin family member 1	1.6	1.02e-06
		AXL - axl receptor tyrosine kinase	1.5	0.000260458
		DNER - delta/notch-like egf repeat containing	1.5	4.26e-05
		SLC3A2 - solute carrier family 3, member 2	1.5	2.65e-06
		MARK2 - map/microtubule affinity-regulating kinase 2	1.5	0.000121861
		FGF2 - fibroblast growth factor 2 (basic)	1.5	2.02e-05
		THBS1 - thrombospondin 1	1.4	8.83e-09
		PIK3R1 - phosphoinositide-3-kinase, regulatory subunit 1 (alpha)	1.2	0.0196994
		SAA1 - serum amyloid a1	-1.2	0.0164646
		CXADR - coxsackie virus and adenovirus receptor	-1.4	3.91e-05
		F11R - f11 receptor	-1.4	0.00013725
		WNT5A - wingless-type mmtv integration site family, member 5a	-1.5	9.46e-05
		IL6 - interleukin 6 (interferon, beta 2)	-1.5	3.32e-06
		PRKD1 - protein kinase d1	-1.5	6.97e-05
		SIX4 - six homeobox 4	-1.5	0.000233945
		CX3CL1 - chemokine (c-x3-c motif) ligand 1	-1.6	1.75e-05
		ITGB2 - integrin, beta 2 (complement component 3 receptor 3 and 4 subunit)	-1.6	2.66e-06
		ANG - angiogenin, ribonuclease, rnase a family, 5	-1.6	1.1e-05
		TNF - tumor necrosis factor	-1.6	4.2e-07
		RHBDF1 - rhomboid 5 homolog 1 (drosophila)	-1.6	8.5e-05
		FN1 - fibronectin 1	-1.6	5.41e-05
		TRPM4 - transient receptor potential cation channel, subfamily m, member 4	-1.6	0.000447372
		TNS3 - tensin 3	-1.6	3.27e-06
		LAMA5 - laminin, alpha 5	-1.6	1.64e-05
		SOX18 - sry (sex determining region y)-box 18	-1.7	1.32e-06
		ARHGEF16 - rho guanine nucleotide exchange factor (gef) 16	-1.8	1.02e-08
		SLC7A7 - solute carrier family 7, member 7	-1.8	3.25e-07
		F2RL1 - coagulation factor ii (thrombin) receptor-like 1	-1.9	1.15e-08
		EFNA1 - ephrin-a1	-2	1.43e-09
		JUP - junction plakoglobin	-2.2	3.63e-07
		VEGFA - vascular endothelial growth factor a	-2.2	1.07e-06
		CTHRC1 - collagen triple helix repeat containing 1	-2.3	1.75e-10
		IL1B - interleukin 1, beta	-5.1	1.22e-15
GO:0040017	Positive regulation	SNAI2 - snail homolog 2 (drosophila)	2.1	1.43201e-07
	of locomotion	CYR61 - cysteine-rich, angiogenic inducer, 61	1.9	1.04e-07
		LEF1 - lymphoid enhancer-binding factor 1	1.6	1.73e-07
		IRS1 - insulin receptor substrate 1	1.5	9.15e-05
		FGF2 - fibroblast growth factor 2 (basic)	1.5	2.02e-05
		THBS1 - thrombospondin 1	1.4	8.83e-09
		FGF1 - fibroblast growth factor 1 (acidic)	1.2	0.0303892
		PTP4A1 - protein tyrosine phosphatase type iva, member 1	1.2	0.00339072
		F3 - coagulation factor iii (thromboplastin, tissue factor)	-1.5	6.52e-05
		IL6 - interleukin 6 (interferon, beta 2)	-1.5	3.32e-06
		PRKD1 - protein kinase d1	-1.5	6.97e-05
		WNT5A - wingless-type mmtv integration site family, member 5a	-1.5	9.46e-05
		ADAM17 - adam metallopeptidase domain 17	-1.6	0.000528165
		CX3CL1 - chemokine (c-x3-c motif) ligand 1	-1.6	1.75e-05
		CD74 - cd74 molecule, major histocompatibility complex, class ii invariant chain	-1.6	5.01e-05
		F2RL1 - coagulation factor ii (thrombin) receptor-like 1	-1.9	1.15e-08
		PLD1 - phospholipase d1, phosphatidylcholine-specific	-2.2	1.01e-09
		VEGFA - vascular endothelial growth factor a	-2.2	1.07e-06
GO:2000145	Regulation of cell	SNAI2 - snail homolog 2 (drosophila)	2.1	1.43e-07
	motility	CYR61 - cysteine-rich, angiogenic inducer, 61	1.9	1.04e-07
		HMOX1 - heme oxygenase (decycling) 1	1.8	2.14e-07
		LEF1 - lymphoid enhancer-binding factor 1	1.6	1.73e-07
		GTPBP4 - gtp binding protein 4	1.5	1.33e-06
		MAP3K1 - mitogen-activated protein kinase kinase kinase 1	1.5	2.14e-05
		NEXN - nexilin (f actin binding protein)	1.5	6.02e-06
		FGF2 - fibroblast growth factor 2 (basic)	1.5	2.02e-05
		THBS1 - thrombospondin 1	1.4	8.83e-09
		PTP4A1 - protein tyrosine phosphatase type iva, member 1	1.2	0.00339072
		FGF1 - fibroblast growth factor 1 (acidic)	1.2	0.0303892
		WNT5A - wingless-type mmtv integration site family, member 5a	-1.5	9.46e-05
		BCR - breakpoint cluster region	-1.5	1.1e-05
		IL6 - interleukin 6 (interferon, beta 2)	-1.5	3.32e-06
		F3 - coagulation factor iii (thromboplastin, tissue factor)	-1.5	6.52e-05
		PTGS2 - prostaglandin-endoperoxide synthase 2	-1.5	1.98e-06
		PRKD1 - protein kinase d1	-1.5	6.97e-05
		CD74 - cd74 molecule, major histocompatibility complex, class ii invariant chain	-1.6	5.01e-05
		LAMA5 - laminin, alpha 5	-1.6	1.64e-05
		RRAS - related ras viral (r-ras) oncogene homolog	-1.6	5.23e-06
		CX3CL1 - chemokine (c-x3-c motif) ligand 1	-1.6	1.75e-05
		TRIB1 - tribbles homolog 1 (drosophila)	-1.7	4.92e-08
		F2RL1 - coagulation factor ii (thrombin) receptor-like 1	-1.9	1.15e-08
		PLD1 - phospholipase d1, phosphatidylcholine-specific	-2.2	1.01e-09
		VEGFA - vascular endothelial growth factor a	-2.2	1.07e-06
GO:0048870	Cell motility	ID1 - inhibitor of dna binding 1, dominant negative helix-loop-helix protein	2.3	2.01e-11
		CYR61 - cysteine-rich, angiogenic inducer, 61	1.9	1.04e-07
		ENG - endoglin	1.7	0.000108058
		SORD - sorbitol dehydrogenase	1.6	2.53e-05
		LEF1 - lymphoid enhancer-binding factor 1	1.6	1.73e-07
		FERMT1 - fermitin family member 1	1.6	1.02e-06
		SLC3A2 - solute carrier family 3, member 2	1.5	2.65e-06
		THBS1 - thrombospondin 1	1.4	8.83e-09
		PIK3R1 - phosphoinositide-3-kinase, regulatory subunit 1 (alpha)	1.2	0.0196994
		CTHRC1 - collagen triple helix repeat containing 1	-1.2	0.014659
		SAA1 - serum amyloid a1	-1.2	0.0164646
		ITGB2 - integrin, beta 2 (complement component 3 receptor 3 and 4 subunit)	-1.6	2.66e-06
		CX3CL1 - chemokine (c-x3-c motif) ligand 1	-1.6	1.75e-05
		PPAP2B - phosphatidic acid phosphatase type 2b	-1.6	1.03e-05
		IL6 - interleukin 6 (interferon, beta 2)	-1.5	3.32e-06
		TNS3 - tensin 3	-1.6	3.27e-06
		LAMA5 - laminin, alpha 5	-1.6	1.64e-05
		TNF - tumor necrosis factor	-1.6	4.2e-07
		ANG - angiogenin, ribonuclease, rnase a family, 5	-1.6	1.1e-05
		FN1 - fibronectin 1	-1.6	5.41e-05
		RHBDF1 - rhomboid 5 homolog 1 (drosophila)	-1.6	8.5e-05
		SOX18 - sry (sex determining region y)-box 18	-1.7	1.32e-06
		SLC7A7 - solute carrier family 7, member 7	-1.8	3.25e-07
		ARHGEF16 - rho guanine nucleotide exchange factor (gef) 16	-1.8	1.02e-08
		F2RL1 - coagulation factor ii (thrombin) receptor-like 1	-1.9	1.15e-08
		EFNA1 - ephrin-a1	-2	1.43e-09
		VEGFA - vascular endothelial growth factor a	-2.2	1.07e-06
		JUP - junction plakoglobin	-2.2	3.63e-07
		IL1B - interleukin 1, beta	-5.1	1.22e-15
